# Supplementary material for: Two-Dimensional Speckle Tracking Echocardiography Predict Left Ventricular Remodeling after Acute Myocardial Infarction in Patients with Preserved Ejection Fraction
Source: PLoS One. 2016 Dec 29;11(12):e0168109. doi: 10.1371/journal.pone.0168109 (PMC5199037; doi:10.1371/journal.pone.0168109)
Supplement: S1 Dataset — (XLSX) [file pone.0168109.s001.xlsx]

## Sheet: AMI
No	STEMI_1	Killip_Class	Age	gender	BW	BH	BSA	BMI	Obesity	SBP	HR	HTN	DM	LC	Smoking	Alcohol	AnginaHx	COPD	PAOD	oldCVA	Hyperlipidemia	OldCHF	OldCHFhospitalization	Renalinsulficiency	ESRD	CAD_FH	PeakCKMB	PeakTnI	HGB	HCT	WBC	Plt	Hypercholesterolemia	Tchol	TG	LDL	HDL	hsCRP	HBA1C	BNP1	NtBNP_D7	Cr	eGFR	Diseased_LM	Diseased_LAD	Diseased_LM_LAD	Diseased_RCA	Diseased_LCX	CAD_No
1	2	1	66	0	62	161	1.65	23.9	0	152	85	0	0	0	1	1	0	1	0	0	0	0	0	0	0	0	8.2	11.18	12.5	37.4	15.7	214	1	205	89	138	47	65.97		114	78.2	0.81	101.3	0	1	1	0	1	2
2	1	4	45	0	82.6	171	1.95	28.2	0	107	86	1	1	0	1	1	0	0	0	0	1	0	0	0	0	0	2.8	0.03	19	54.9	17.5	273	1	298	193	232	37	24.77	11.2	205	1132	0.92	94.6	0	1	1	1	0	2
3	1	1	70	0	74	167	1.83	26.5	0	162	61	0	1	0	0	0	0	0	0	0	1	0	0	1	0	0	3.4	0.12	15.9	45.3	12.2	183	0	170	97	117	40	45.96	11.6	164	428	1.53	48.1	0	1	1	1	1	3
4	2	1	56	0	68	165	1.75	25	0	159	64	1	0	0	1	0	0	0	0	0	0	0	0	0	0	0	1	0.43	15.1	44.2	7.9	218	1	201	101	150	44	3.43	5.5	35.9	133.4	0.93	89.3	0	0	0	0	1	1
5	2	3	85	0	43	150	1.34	19.1	0	162	98	1	0	0	1	0	0	0	0	0	0	0	0	0	0	0	7.3	11.69	7.9	24.3	4.6	191	1	84	53	46	27	5.06		2540	10786	1.16	63.6	0	1	1	1	0	2
6	1	2	47	0	68.2	169	1.78	23.9	0	145	75	0	1	0	1	1	0	0	0	0	1	0	0	0	0	0	209.4	0.04	16.2	48.1	14	175	0	143	235	80	33	12.25	6	12	241.6	1.16	71.7	0	0	0	0	1	1
7	2	1	43	0	68	167	1.76	24.4	0	219	78	1	0	0	1	1	0	1	0	0	1	0	0	0	0	0	246.2	2.2	16.4	47.4	8.9	337	0	194	253	132	34	21.5		87.4	258.6	0.97	89.8	0	1	1	1	1	3
8	2	1	74	0	64	174	1.77	21.1	0	185	67	1	1	0	1	1	0	0	0	0	0	0	0	0	0	0	9.6	1.17	14.5	43.9	16.4	218	0	134	101	63	49	33.79		230	155.5	1.57	46.1	0	1	1	0	1	2
9	1	1	51	0	70	168	1.79	24.8	0	109	66	0	1	0	1	1	0	0	0	0	1	0	0	0	0	1	61.9	10.62	18.1	49.7	9.9	161	1	227	254	137	39	4.75	10.6	19.1	56.93	0.76	114.9	0	1	1	0	0	1
10	2	1	78	0	71	172	1.84	24	0	186	78	1	1	0	0	0	0	0	0	0	0	0	0	0	0	0	1.9	0.28	13.4	41.7	28.5	167	0	186	216	123	34	3.18	8.7	822	1303	0.94	82.5	0	1	1	1	0	2
11	2	1	78	0	74	167	1.83	26.5	0	210	89	1	0	0	0	0	0	0	0	0	1	0	0	0	0	0	13.8	19.79	13.6	40.4	7.7	177	0	182	148	122	36	7.41	5.8	379	102.1	1.06	71.8	0	1	1	0	0	1
12	1	1	56	0	68.3	168	1.78	24.2	0	190	76	1	0	0	1	1	0	0	0	0	0	0	0	0	0	1	195.3	0.97	15.7	45.2	8.1	201	0	185	97	127	40	10.3	5.6	274	638.5	0.79	107.8	0	1	1	0	0	1
13	2	1	47	0	87	171	1.99	29.8	0	156	53	1	0	0	0	0	0	0	0	0	0	0	0	0	0	1	81.0999	14.34	13.9	40.8	12.9	195	0	199	260	118	29	146.78		309	354.2	0.87	100	0	1	1	1	1	3
14	2	1	75	0	65	164	1.71	24.2	0	193	70	1	1	0	0	0	0	0	0	0	0	0	0	0	0	0	0.9	11.88	12.1	37.2	4.6	161	0	131	70	76	41	23.09	5.7	92.9	338.5	0.99	78.3	0	1	1	0	0	1
15	2	1	57	0	82	175	1.98	26.8	0	153	66	1	0	1	0	1	0	0	0	0	0	0	0	0	0	0	0.8	1.36	15.2	43.4	9	240	0	189	173	113	32	13.37		61.2		0.82	102.9	0	1	1	0	0	1
16	1	2	82	0	77.5	156	1.78	31.8	1	144	61	0	0	0	0	0	0	0	0	0	0	0	0	0	0	1	20.1	19.57	13.5	40.9	10.1	182	0	126	71	93	26	39.72		113	221	0.67	120.7	0	1	1	1	0	2
17	2	1	63	0	88	173	2.02	29.4	0	166	89	1	1	0	0	0	0	0	0	0	1	0	0	0	0	0	1.4	2.98	15.5	43.1	18.9	300	0	134	129	26	60	112.47	7.3	561	1415	1.41	54	0	1	1	0	0	1
18	2	4	67	0	98	172	2.11	33.1	1	97	20	1	0	0	1	0	0	0	0	0	0	0	0	0	0	0	49.5	0.01	15.2	43.7	11.5	295	0	190	159	131	39	113.98		62.3	1023	0.98	81.1	0	1	1	1	1	3
19	1	1	45	0	86	175	2.02	28.1	0	178	90	1	0	0	1	1	1	0	0	0	0	0	0	0	0	1	233.9	0.02	15.8	46.5	9.7	222	0	186	460	86	26	98.02	6	32.3	213.4	0.95	91.1	0	1	1	0	0	1
20	1	1	73	1	50	152	1.45	21.6	0	192	74	1	0	0	0	0	0	0	0	0	0	0	0	0	0	0	3.6	0.09	12.2	37.7	7.7	238	0	192	50	114	68	6.92	5.3	207	87.4	0.89	66.08	0	1	1	0	1	2
21	1	1	65	0	63	169	1.72	22.1	0	159	60	0	0	0	0	0	0	0	0	0	0	0	0	0	0	1	23.8	0.68	16.2	46.9	12.2	241	0	169	85	113	41	12.96		28	305.8	0.83	98.8	0	1	1	1	0	2
22	1	1	47	0	69.8	162	1.75	26.6	0	187	65	0	0	0	1	0	0	0	0	0	0	0	0	0	0	0	64	0.08	15.7	45.5	15.8	274	0	151	138	104	38	0.85	6.4	12.3		0.78	113.4	0	1	1	0	0	1
23	2	1	44	0	77	176	1.93	24.9	0	167	70	1	0	1	1	0	0	1	0	0	1	0	0	0	0	1	6.3	0.11	15.1	44	9.9	353	1	242	284	167	37	1.31		20.9		1.03	83.4	0	1	1	0	0	1
24	1	1	54	0	79	168	1.89	28	0	143	87	0	0	0	1	1	0	0	0	0	0	0	0	0	0	0	300	0.39	13.1	38.9	13.3	238	0	198	171	128	36	11.78		223		1.33	59.6	0	1	1	0	1	2
25	2	1	58	0	57	175	1.69	18.6	0	197	64	1	1	1	1	1	0	1	0	1	0	0	0	0	0	0	15.2	0.08	16.5	47.9	16.9	281	1	218	125	156	42	0.52	6.7	126	404.7	1.15	69.4	0	1	1	0	1	2
26	1	1	55	0	69	162	1.74	26.3	0	123	116	1	1	0	0	0	0	0	0	0	0	0	0	0	0	1	2	0.02	14.7	38.6	8.2	143	0	178	165	123	34	70.72	7.2	798	731	1.15	70.2	1	1	1	1	1	3
27	2	4	68	0	59	158	1.6	23.6	0	175	84	0	1	0	1	1	0	0	0	0	0	0	0	0	0	0	8.1	3.27	10.3	31.2	8.2	236	0	163	57	112	40	46.56	7.3	400	1122	1.61	45.6	0	1	1	1	1	3
28	2	1	60	0	60	156	1.59	24.7	0	168	77	1	0	0	0	0	0	0	0	0	0	0	0	0	0	0	20.3999	0.66	10.6	32.4	8.7	196	0	199	66	149	37	37.88		531	486.3	1.34	57.8	0	1	1	1	1	3
29	1	1	50	0	72	175	1.87	23.5	0	170	71	0	0	0	1	0	0	0	0	0	0	0	0	0	0	0	191.6	0.02	17.1	49.2	11.9	166	0	176	167	117	28	18.3	5.9	281	631.5	0.86	100	0	1	1	1	1	3
30	1	4	74	0	78	173	1.92	26.1	0	184	60	1	1	0	1	1	0	0	0	0	0	0	0	0	0	1	88.8	0.289999	13.1	40.6	10.3	182	1	227	128	155	41	61.35	10.1	273	125.2	1.5	48.6	0	1	1	1	0	2
31	2	1	51	0	63	164	1.69	23.4	0	149	91	1	0	0	1	1	1	0	0	0	0	0	0	0	0	1	6	0.22	16.3	47	12.1	265	1	212	139	164	35	1.67		12.4	27.44	0.73	120.4	0	0	0	1	1	2
32	2	1	35	0	76	167	1.85	27.3	0	197	63	1	0	0	1	1	0	0	0	0	0	0	0	0	0	0	2	1.65	14.8	42.3	7.4	245	0	159	207	107	21	10.33	7	187	156.1	1.32	65.6	0	1	1	1	1	3
33	2	1	62	0	70	169	1.8	24.5	0	168	70	1	0	0	1	1	0	0	0	0	1	0	0	0	0	0	32.5	0.19	13.9	40.4	5.7	227	0	113	282	48	32	18.66		119	237.5	0.66	130	0	1	1	1	1	3
34	1	4	70	0	85	169	1.96	29.8	0	112	56	1	1	0	0	1	1	0	0	0	1	0	0	0	0	0	16	0.23	12.4	37.7	8.8	219	0	178	132	106	46	5.24	7.2	256	236.1	1.82	39.3	0	0	0	1	0	1
35	2	1	83	1	44	158	1.41	17.6	0	173	88	0	0	0	0	0	0	0	0	0	0	0	0	0	0	0	4.8	1.18	10.9	31.6	6.3	243	0	112	72	68	35	39.04		2030	26342	1.15	47.9	0	1	1	1	0	2
36	1	2	62	0	91.5	176	2.08	29.5	0	182	64	0	0	0	1	0	0	0	0	0	0	0	0	0	0	0	280	0.14	15.6	43.5	8.6	216	1	203	175	130	42	37.04		259	728.2	1.2	65.2	0	1	1	0	0	1
37	1	1	64	0	71.8	158	1.73	28.8	0	199	98	1	0	0	1	0	0	0	0	0	0	0	0	0	0	0	38.1	14.46	19.4	55	14.6	249	1	296	159	224	50	9.92		71.1	369.3	1.04	76.4	0	1	1	1	1	3
38	2	1	61	0	88	178	2.06	27.8	0	148	53	1	0	0	0	0	0	0	0	0	0	0	0	0	0	0	15.1	14.45	12.7	37.2	11.4	81	0	137	102	77	40	2.26		324	1025	1.3	59.6	0	0	0	1	0	1
39	1	1	42	0	88	167	1.97	31.6	1	132	52	1	0	0	1	1	0	0	0	0	0	0	0	0	0	0	124	9.482	15.1	43.3	11.1	261	0	191	171	120	37	71.54		38.2	156	0.78	116	0	1	1	1	1	3
40	1	1	73	0	48	179	1.6	15	0	164	73	0	0	0	0	0	0	0	0	0	0	0	0	0	0	1	216.5	0.06	13	40.3	7.5	181	0	163	46	109	48	18.43		260	951.3	1.02	76.1	0	1	1	0	0	1
41	1	1	22	0	65	178	1.81	20.5	0	150	86	0	0	0	0	0	0	0	0	0	0	0	0	0	0	0	28.1	7.47	12.8	38.9	11	282	0	178	132	112	40	2.43		68	102	0.7	149.9	0	0	0	1	0	1
42	1	2	58	0	75	173	1.89	25.1	0	173	68	1	0	0	1	0	0	0	0	0	1	0	0	0	0	0	55.6	3.41	16.8	48.3	9.5	178	0	115	104	64	39	5.76	5.5	169		1.02	79.7	0	1	1	1	0	2
43	2	4	50	0	61	164	1.66	22.7	0	146	81	0	0	0	0	0	0	0	1	0	1	0	0	0	0	0	37.1	0.15	16.9	48.3	7.8	207	1	237	164	171	33	7.43		72.3	196.5	0.84	102.8	0	1	1	1	0	2
44	1	1	62	0	52	168	1.58	18.4	0	144	45	1	0	0	1	1	0	0	0	0	0	0	0	0	0	0	49.2	0.13	12.7	40.1	10.1	228	0	196	154	132	32	28.9	5.7	240	212	1.11	71.3	0	1	1	0	0	1
45	2	1	69	0	52	157	1.51	21.1	0	155	64	1	1	0	0	0	0	0	0	0	0	0	0	0	0	0	102.7	3.48	14.9	42.1	9	158	0	173	179	93	57	42.03		116	469.8	1.11	69.8	0	1	1	1	1	3
46	1	2	62	0	69	165	1.76	25.3	0	133	65	1	0	0	1	0	0	0	0	0	0	0	0	0	0	1	3.9	0.02	14.9	44.1	11.2	257	0	177	135	128	31	8.1		63.2	56.44	1.03	77.8	0	0	0	1	1	2
47	2	1	57	0	63	166	1.7	22.9	0	168	65	0	0	0	0	0	0	0	0	0	0	0	0	0	0	0	5.9	0.61	14.9	43.1	6.3	188	1	213	87	140	55	6.13		28.8	428	1.07	75.7	0	1	1	0	0	1
48	1	1	77	0	72	171	1.84	24.6	0	160	48	1	0	0	1	1	0	0	0	0	1	0	0	0	0	0	1.7	0.579999	14.4	41.4	14.1	186	0	161	87	9	39	128.71		351	2543	1.64	43.5	1	1	1	1	0	2
49	2	1	67	0	55	156	1.53	22.6	0	173	91	1	0	0	1	0	0	0	0	1	0	0	0	0	0	0	62.3	2.87	14.6	41	9.9	234	1	206	56	13	40	9.47		112	2216	1.28	59.6	1	1	1	1	0	2
50	1	1	43	0	70	173	1.83	23.4	0	158	73	1	0	0	1	1	0	0	0	0	0	0	0	0	0	1		3.04	15.8	46.2	12.9	239	0	186	95	146	36	3.15		30.4	268	0.84	106	0	1	1	0	1	2
51	1	3	63	0	59.2	165	1.65	21.7	0	144	74	0	0	0	1	0	0	0	0	0	0	0	0	0	0	1	115.7	0.16	13.8	39.8	8.7	180	0	191	68	125	57	26.56	5.7	331	660.1	0.61	141.9	0	1	1	1	1	3
52	2	1	54	0	57.7	162	1.61	22	0	205	69	0	0	0	1	1	0	0	0	0	0	0	0	0	0	1	194.6	1.45	13.6	40.6	10.8	221	0	175	71	122	41	8.02	6.9	11.4	501.8	1.2	67.1	0	1	1	1	1	3
53	1	1	58	0	80	171	1.92	27.4	0	155	65	0	0	0	1	1	0	0	0	0	0	0	0	0	0	0	34.6	0.03	15.5	46.7	8.8	205	0	186	108	150	35	5.76		26.5	261.9	1	81.6	0	1	1	0	1	2
54	1	1	65	0	95	173	2.09	31.7	1	193	67	1	1	0	1	1	0	0	0	0	0	0	0	0	0	1	300	89.43	15.8	46.1	7	163	0	177	114	113	41	109.2	7.8	391	606.2	0.86	94.9	0	1	1	0	1	2
55	1	2	73	0	70.6	169	1.81	24.7	0	144	84	1	0	0	0	0	0	0	0	0	0	0	0	1	0	1	2.9	0.04	11.8	35.1	8.1	197	1	250	120	195	38	23.93		312	5313	1.94	36.2	0	1	1	1	0	2
56	1	3	74	0	64	155	1.63	26.6	0	128	110	0	1	0	0	0	0	0	0	0	1	0	0	1	0	0	8	26	9.3	33.5	30.2	304	0	134	184	77	27	149.73	9.7	1680	3284	1.78	39.9	1	1	1	1	0	2
57	2	1	49	0	114	173	2.25	38.1	1	188	58	1	0	0	0	1	0	0	0	0	1	0	0	0	0	0	0.9	0.71	15.9	46.4	8.2	191	1	234	131	164	44	5.77		29	131.6	1.07	78.1	0	1	1	0	0	1
58	2	3	57	0	60	166	1.67	21.8	0	187	100	1	1	0	0	0	0	0	0	0	1	0	0	0	0	0	2.6	0.59	11.5	33.7	9.2	248	1	231	99	158	53	3.53	8.4	1060	4056	1.54	49.7	1	1	1	1	1	3
59	1	2	58	0	74	173	1.88	24.7	0	119	77	0	0	0	1	1	0	0	0	0	0	0	0	0	0	0	55.54	0.01	15.6	46.1	9.5	255	0	175	121	126	25	8.17		86.6	258.4	1.12	71.6	1	1	1	1	1	3
60	1	4	49	0	76.5	160	1.8	29.9	0	176	70	1	1	0	1	1	0	1	0	1	1	0	0	1	0	1	300	1.18	16.7	48	13.8	325	1	207	137	163	32	56.73		91.3		0.84	103.2	0	0	0	1	0	1
61	1	1	47	0	60	162	1.64	22.9	0	131	85	0	0	0	1	0	0	0	0	0	0	0	0	1	0	1	286.1	0.04	16	47.1	9.8	284	1	203	140	142	37	41.26		275	583.3	1.34	60.7	0	1	1	1	0	2
62	1	4	46	0	85	169	1.96	29.8	0	158	57	0	0	0	1	1	0	0	0	0	0	0	0	0	0	0	208.5	0.01	15.3	44.9	10.9	231	0	162	116	108	38	25.25		117	470	0.99	86.5	0	1	1	1	0	2
63	1	4	52	0	60	165	1.66	22	0	118	62	0	0	0	0	0	0	0	0	0	0	0	0	0	0	0	216.2	3.38	13.3	39.2	10.4	206	0	184	192	132	31	6.2		255	186	0.81	106.4	0	1	1	1	0	2
64	1	1	44	0	77.7	164	1.84	28.9	0	106	56	0	0	0	1	1	0	0	0	0	1	0	0	0	0	0	39.7	1.22	16.3	46.9	12	259	0	169	187	114	35	23.33	12	101	668.3	0.84	105.5	0	1	1	1	0	2
65	1	3	59	0	63	161	1.66	24.3	0	132	94	1	0	0	0	0	0	0	0	1	1	0	0	0	0	1	300	0.12	16.8	49.6	8.2	300	1	257	192	185	43	81.05		973		1.2	65.9	0	1	1	0	1	2
66	1	1	65	0	65.5	169	1.75	22.9	0	143	78	0	0	0	1	1	1	0	0	0	1	0	0	0	0	0	3.7	0.03	14	44	8	213	1	213	195	152	30	3.71		11.3	43.92	1	79.7	0	1	1	0	0	1
67	1	1	57	0	67	160	1.7	26.2	0	166	47	0	1	0	1	0	0	0	0	0	0	0	0	0	0	0	10.1999	12.48	13.9	40.3	11.9	214	0	144	98	104	31	5.01	8.7	496	769.2	1.13	71.1	0	1	1	1	0	2
68	2	1	61	0	58.5	150	1.53	26	0	162	100	1	0	0	1	1	0	0	0	0	1	0	0	0	0	0	101.5	21.67	16	35.7	7.8	167	0	191	119	145	33	12.88	6	138	254.1	1.51	50.2	1	1	1	1	1	3
69	1	1	66	0	78	166	1.86	28.3	0	202	97	1	0	0	0	0	0	0	0	0	0	0	0	0	0	0		0.22	14.7	42.9	9.9	166	1	211	171	164	30	48.4		360	1063	0.87	93.3	0	1	1	1	0	2
70	2	1	61	0	75	162.5	1.8	28.4	0	181	62	1	1	0	1	1	0	0	0	0	1	0	0	0	0	0	102.7	1.04	12.8	37.8	8.1	214	0	157	66	94	46	1.88		178	1553	1.44	53	0	1	1	0	1	2
71	1	1	64	0	70.5	167	1.79	25.3	0	85	61	1	0	0	1	1	0	0	0	0	0	0	0	0	0	0	10.1999	0.02	14.7	41.5	5.7	187	0	165	148	108	38	46.57		343	236	0.99	80.9	0	1	1	0	0	1
72	1	1	77	0	49	152	1.43	21.2	0	106	85	0	0	0	1	1	0	0	0	0	0	0	0	0	0	0	165	0.05	14	40.6	7	133	0	151	54	99	41	6.06		161		1.2	62.4	0	1	1	1	0	2
73	1	4	73	1	64	150	1.59	28.4	0	145	65	0	0	1	0	0	0	0	0	0	1	0	0	0	0	0	60.1	0.01	13.6	39.3	5.4	83	1	92	33	39	44	0.33		74.9	323	1.04	55.21	0	0	0	1	0	1
74	1	1	56	0	55	175	1.67	18	0	140	70	0	0	0	1	0	0	0	0	0	0	0	0	0	0	1	300	0.08	15.1	44	10.1	228	0	136	54	85	46	8.17		209	1986	0.69	126.1	0	1	1	0	1	2
75	1	1	82	1						143	86	1	1	0	0	0	0	0	0	0	0	0	0	0	0	0	148	21.87	14.3	43	13	315	0	161	102	106	7.1	24.59	7.1	529	872	1.08	51.62	0	1	1	1	0	2
76	1	1	63	0	80.3	170	1.92	27.8	0	128	88	1	1	0	0	1	0	0	0	0	0	0	0	0	0	0	38.9	45.98	15.6	45.8	9.3	182	0	129	57	81	48	78.86		377	1312	1.12	70.4	0	1	1	0	0	1
77	1	2	59	0	65	172	1.77	22	0	170	89	0	0	0	1	0	0	0	0	0	0	0	0	0	0	0		26.08	7.9	24.7	22.5	221	0	132	100	96	28		6	879		0.83	100.8	0	1	1	1	0	2
78	2	1	87	1	46	150	1.38	20.4	0	154	76	1	0	0	0	0	0	0	0	0	0	0	0	0	0	0	5.9	0.66	12.9	38.4	7.3	168	0	151	74	88	48	2.09		60.6		0.93	60.61	0	1	1	1	1	3
79	1	1	49	0	73	170	1.84	25.3	0	128	60	0	0	0	1	1	0	0	0	0	1	0	0	0	0	0	265.5	0.01	17.1	47.6	20.2	298	0				28	35.68		41.8	160.1	1.38	58.2	0	0	0	1	0	1
80	1	1	70	0	70.6	165.6	1.78	25.7	0	107	100	1	0	0	0	0	0	0	1	0	0	0	0	0	0	0	300	0.02	12.2	38.2	10.9	133	0	108	59	67	29	20.28		130	4072	3.8	16.8	0	1	1	1	0	2
81	1	1	57	0	68.2	166	1.76	24.7	0	137	53	0	0	0	0	0	0	0	0	0	1	0	0	0	0	0	1.8	0.05	15.4	44.6	9.4	232	1	227	71	154	46	4.37		145	309.8	1.1	73.3	0	1	1	0	1	2
82	1	1	73	0	70	160	1.73	27.3	0	151	74	0	0	0	1	1	0	0	0	0	0	0	0	0	0	0	300	0.03	17.2	48.9	11.9	106	0	140	107	82	34	30.97		84.5	399.1	1	77.8	0	1	1	1	0	2
83	1	1	67	0	73	172	1.86	24.7	0	90	63	0	1	0	1	1	0	0	0	0	0	0	0	0	0	0	300	19.4	11.9	36.8	11	139	0	127	97	84	26	40.3		172	1062	0.92	87.2	0	0	0	1	0	1
84	1	1	80	1	47	150	1.4	20.9	0	166	68	1	1	0	0	0	0	0	0	0	1	0	0	0	0	1	158.5	8.16	12.4	37	136	224	1	234	207	166	43	78.72		1270	2035	0.49	129.15	1	1	1	1	1	3
85	1	4	53	1	65	165	1.72	23.9	0	139	64	1	1	0	0	0	0	0	0	0	1	0	0	0	0	0	518.1	0.18	14.1	40.8	11.5	206	1	217	116	148	43	83.25		844	2511	0.75	85.91	0	1	1	1	1	3
86	1	1	54	0	85.5	168	1.95	30.3	1	182	108	1	0	0	1	0	0	0	0	0	1	0	0	0	0	0	2.4	0.01	17.7	49.9	13.3	303	1	213	130	165	47	40.91		173	663.5	1.26	63.4	0	1	1	0	0	1
87	1	4	82	0	62	168	1.7	22	0	133	84	1	0	0	0	0	0	0	0	0	0	0	0	1	0	0	300	10.18	13.1	38.4	12.7	258	1	203	99	122	57	212.4		1580	4265	1.56	45.5	0	1	1	1	0	2
88	2	1	52	0	62	165	1.68	22.8	0	148	76	0	0	0	1	0	1	0	0	0	0	0	0	0	0	1	47.2	0.04	14.8	45.5	13.4	220	0	130	172	69	29	4.47	5.5	246	213.4	1.6	48.5	0	1	1	1	1	3
89	2	1	60	1	63	160	1.66	24.6	0	203	58	1	0	0	1	1	0	0	0	0	0	0	0	0	0	0	62.2	1.86	15.4	73.8	9.8	178	1	222	128	152	48	30.85		204	763.2	0.61	106.34	0	0	0	0	1	1
90	1	1	45	0	74	172	1.87	25	0	183	96	0	0	0	1	1	0	0	0	0	0	0	0	0	0	0	300	0.02	15.9	45	17.1	263	1	231	270	153	37	65.17	5.8	890	1174	1.21	68.9	0	1	1	1	0	2
[truncated: 110 more columns]
